# Supplementary material for: Will expanding catastrophic coverage eligibility increase marketplace premium affordability in 2026?
Source: Health Aff Sch. 2025 Oct 23;3(11):qxaf202. doi: 10.1093/haschl/qxaf202 (PMC12596389; doi:10.1093/haschl/qxaf202)
Supplement: qxaf202_Supplementary_Data [file qxaf202_supplementary_data.zip]

Archive with 4 entries (4 files):
- coi_disclosure  ACA_Cat 20250910_dma.docx
- ICMJE CD 250910 HAS Catastrophic.docx
- ICMJE DN 250910 HAS Catastrophic.docx
- SUPPLEMENTAL APPENDIX Data and Measures.docx
